# Supplementary material for: Effect of different packaging methods on the free amino acid profiles of the deep-water rose shrimp (Parapenaeus longirostris) during frozen storage
Source: Front Nutr. 2022 Jul 27;9:955216. doi: 10.3389/fnut.2022.955216 (PMC9363887; doi:10.3389/fnut.2022.955216)
Supplement: Supplementary file 1 [file Table_1.XLSX]

## Sheet: Tab. 1 
Table 1. Results of regression models. Intercept, linear quadratic and cubic are polynomial terms obtained from the best model with the lowest small-sample equivalent Akaike Information Criterion (AICc). NS= not significant (p>0.05).
Free Amino Acids		treatment	intercept	linear	quadratic	cubic	AICc
Essential	Histidine	F(4,18)=4.46(p<0.05)	3.82	1.44	0.39		20.6
	Threonine	F(4,18)=4.48(p<0.05)	4.53	1.11	0.62		26.1
	Argnine	F(4,17)=0.78(ns)	6.31	1.3	-0.13	-0.1	8.9
	Valine	F(4,18)=5.85(p<0.01)	4.8	1.3	0.58		23.2
	Methionine	F(4,18)=4.11(p<0.05)	4.22	1.39	0.18		34.28
	Isoleucine	F(4,18)=4.06(p<0.05)	4.14	1.49	0.81		36.58
	Leucine	F(4,18)=4.29(p<0.05)	5.21	1.36	0.47		27.9
	Lisine	F(4,18)=3.16(p<0.05)	5.58	1.02	0.55		34.8
	Phenylalanine	F(4,18)=3.93(p<0.05)	4.46	1.45	0.48		35.39
Non Essential	Aspartic acid	F(4,19)=1.68(ns)	3.52	0.54			52.28
	Glutamic acid	F(4,18)=2.89(ns)	4.78	1.07	0.55		31.69
	Serine	F(4,18)=4.79(p<0.01)	4.43	0.97	0.15		17.73
	Asparagin	F(4,18)=4.70(p<0.01)	4.4	1.14	0.06		18.81
	Glycine	F(4,18)=4.70(ns)	5.93	0.65	-0.15		-5.87
	Glutamine	F(4,17)=1.48(ns)	5.71	2.66	-0.75	-0.61	30.56
	Alanine	F(4,18)=2.12(ns)	5.46	0.92	0.46		29.11
	Proline	F(4,18)=2.07(ns)	6.32	0.39	-0.14		-8.86
	Tyrosine	F(4,18)=0.75(ns)	4.04	1.17	-0.16		23.79

## Sheet: Caption
Table 1. Results of regression models. Intercept, linear quadratic and cubic are polynomial terms obtained from the best model with the lowest small-sample equivalent Akaike Information Criterion (AICc)
