# Supplementary material for: Effect of different packaging methods on the free amino acid profiles of the deep-water rose shrimp (Parapenaeus longirostris) during frozen storage
Source: Front Nutr. 2022 Jul 27;9:955216. doi: 10.3389/fnut.2022.955216 (PMC9363887; doi:10.3389/fnut.2022.955216)
Supplement: Supplementary file 2 [file Table_2.XLSX]

## Sheet: Bot_t_p_e_AA_ess
Table 2. Pairwise comparison Tukey test results. The first column indicates the linear hypothesis of the test. For each comparison between treatment we report the estimated difference, and in brackets the value of the t statistic and the p-value for the test. In red are reported the test with p<0.05 while in grey those with p<0.01. NS= not significant (p>0.05).
	Essential Amino acids																Non Essential Amino acids
	Histidine		Isoleucine		Leucine		Lisine		Methionine		Phenylalanine		Threonine		Valine		Asparagine		Serine
N2 - Control == 0	-0.16194		-0.09248		-0.1282		-0.11071		-0.06061		-0.15165		-0.12463		-0.11339		-0.16629		-0.1415
	(-0,98 ns)		(-0,41 ns)		(-0,67 ns)		(-0,5 ns)		(-0,28 ns)		(-0,68 ns)		(-0,68 ns)		(-0,65 ns)		(-1,04 ns)		(-0,91 )
N2/CO2 - Control == 0	-0.4007		-0.40426		-0.3995		-0.44557		-0.36154		-0.42574		-0.3492		-0.34423		-0.36111		-0.3048
	(-2,42 p<0,05)		(-1,78 ns)		(-2,09 ns)		(-2,03 ns)		(-1,67 ns)		(-1,92 ns)		(-1,9 ns)		(-1,98 ns)		(-2,27 p<0,05)		(-1,95 ns)
N2/CO2 - N2 == 0	-0.23877		-0.31178		-0.2713		-0.33486		-0.30093		-0.27409		-0.22456		-0.23084		-0.19482		-0.1634
	(-1,44 ns)		(-1,37 ns)		(-1,42 ns)		(-1,52 ns)		(-1,39 ns)		(-1,23 ns)		(-1,22 ns)		(-1,33 ns)		(-1,22 ns)		(-1,05 ns)
Sulphited - Control == 0	-0.60793		-0.71877		-0.662		-0.61128		-0.68216		-0.72095		-0.64603		-0.66255		-0.62555		-0.6105
	(-3,68 p<0,01)		(-3,16 p<0,01)		(-3,46 p<0,01)		(-2,78 p<0,05)		(-3,14 p<0,01)		(-3,25 p<0,01)		(-3,51 p<0,01)		(-3,81 p<0,01)		(-3,93 p<0,01)		(-3,92 p<0,01)
Sulphited - N2 == 0	-0.44599		-0.62629		-0.5338		-0.50057		-0.62155		-0.56929		-0.5214		-0.54917		-0.45926		-0.4691
	(-2,7 p<0,05)		(-2,76 p<0,05)		(-2,79 p<0,05)		(-2,28 p<0,05)		(-2,86 p<0,05)		(-2,56 p<0,05)		(-2,83 p<0,05)		(-3,16 p<0,01)		(-2,88 p<0,01)		(-3,01 p<0,01)
Sulphited - N2/CO2 == 0	-0.20723		-0.31451		-0.2625		-0.16571		-0.32062		-0.29521		-0.29683		-0.31832		-0.26444		-0.3057
	(-1,25 ns)		(-1,38 ns)		(-1,37 ns)		(-0,75 ns)		(-1,48 ns)		(-1,33 ns)		(-1,61 ns)		(-1,83 ns)		(-1,66 ns)		(-1,96 ns)
Vacuum - Control == 0	-0.48664		-0.65733		-0.5546		-0.56963		-0.61708		-0.65094		-0.561		-0.63022		-0.45339		-0.4471
	(-2,94 p<0,01)		(-2,89 p<0,01)		(-2,9 p<0,01)		(-2,59 p<0,05)		(-2,84 p<0,05)		(-2,93 p<0,01)		(-3,04 p<0,01)		(-3,62 p<0,01)		(-2,85 p<0,01)		(-2,87 p<0,01)
Vacuum - N2 == 0	-0.32471		-0.56485		-0.4264		-0.45893		-0.55647		-0.49928		-0.43637		-0.51684		-0.2871		-0.3057
	(-1,96 ns)		(-2,49 p<0,05)		(-2,23 p<0,05)		(-2,09 ns)		(-2,56 p<0,05)		(-2,25 p<0,05)		(-2,37 p<0,05)		(-2,97 p<0,01)		(-1,8 ns)		(-1,96 ns)
Vacuum - N2/CO2 == 0	-0.08594		-0.25307		-0.1551		-0.12406		-0.25554		-0.2252		-0.2118		-0.28599		-0.09228		-0.1423
	(-0,52 ns)		(-1,11 ns)		(-0,81 ns)		(-0,57 ns)		(-1,18 ns)		(-1,01 ns)		(-1,15 ns)		(-1,64 ns)		(-0,58 ns)		(-0,91 ns)
Vacuum - Sulphited == 0	0.12128		0.06144		0.1074		0.04165		0.06508		0.07001		0.08503		0.03233		0.17216		0.1634
	(0,73 ns)		(0,27 ns)		(0,56 ns)		(0,19 ns)		(0,3 ns)		(0,32 ns)		(0,46 ns)		(0,19 ns)		(1,08 ns)		(1,05 ns)
